# Supplementary material for: Move it or lose it: interspecific variation in risk response of pond-breeding anurans
Source: PeerJ. 2019 Jun 7;7:e6956. doi: 10.7717/peerj.6956 (PMC6557263; doi:10.7717/peerj.6956)
Supplement: Supplemental Information 2 — Sampling month, location of frog on transect, study species, and risk response. [file peerj-07-6956-s002.xlsx]

## Sheet: Sheet1
Month	Location	Species	Behavior
3	1	1	2
3	1	1	1
3	1	1	2
3	1	1	2
3	1	1	2
3	1	1	2
3	1	1	2
3	1	1	2
2	1	1	2
2	1	1	2
2	1	1	3
1	1	1	2
1	1	1	2
6	1	1	2
6	1	1	2
6	1	1	2
6	1	1	2
6	1	1	2
6	1	1	2
6	1	1	2
6	1	1	2
6	1	1	2
6	1	1	2
6	1	1	2
6	1	1	2
6	1	1	2
6	1	1	2
6	1	1	2
6	1	1	2
6	1	1	2
6	1	1	2
6	1	1	2
6	1	1	2
6	1	1	2
6	1	1	2
6	1	1	2
6	1	1	1
6	1	1	2
6	1	1	2
6	1	1	2
6	1	1	1
6	1	1	2
6	1	1	2
6	1	1	2
6	1	1	2
6	1	1	2
6	1	1	2
6	1	1	2
6	1	1	2
6	1	1	2
6	1	1	2
6	1	1	2
6	1	1	2
6	1	1	2
6	1	1	2
6	1	1	2
6	1	1	2
6	1	1	2
6	1	1	2
6	1	1	2
6	1	1	2
6	1	1	2
6	1	1	2
6	1	1	2
6	1	1	2
6	1	1	2
6	1	1	2
6	1	1	2
6	1	1	2
6	1	1	2
6	1	1	2
6	1	1	2
6	1	1	2
6	1	1	2
6	1	1	2
6	1	1	2
6	1	1	2
6	1	1	2
6	1	1	2
6	1	1	2
6	1	1	2
6	1	1	2
6	1	1	2
6	1	1	2
6	1	1	2
6	1	1	2
6	1	1	2
5	1	1	2
5	1	1	2
5	1	1	2
5	1	1	2
5	1	1	2
5	1	1	2
5	1	1	2
5	1	1	1
5	1	1	1
4	1	1	2
4	1	1	2
4	1	1	2
4	1	1	2
4	1	1	2
4	1	1	2
4	1	1	2
4	1	1	2
4	1	1	2
4	1	1	2
4	1	1	2
4	1	1	2
4	1	1	2
4	1	1	2
4	1	1	2
4	1	1	2
4	1	1	2
4	1	1	2
4	1	1	2
4	1	1	2
3	2	1	2
3	2	1	2
3	2	1	2
3	2	1	2
3	2	1	2
3	2	1	2
3	2	1	2
3	2	1	1
3	2	1	1
3	2	1	2
3	2	1	2
3	2	1	2
2	2	1	3
2	2	1	2
2	2	1	2
1	2	1	3
1	2	1	2
1	2	1	2
1	2	1	1
1	2	1	1
1	2	1	1
6	2	1	2
6	2	1	2
6	2	1	2
6	2	1	2
6	2	1	2
6	2	1	2
6	2	1	2
6	2	1	2
6	2	1	2
6	2	1	2
6	2	1	2
6	2	1	2
6	2	1	2
6	2	1	2
6	2	1	2
6	2	1	2
6	2	1	2
5	2	1	2
5	2	1	2
5	2	1	2
5	2	1	2
5	2	1	2
5	2	1	2
5	2	1	2
5	2	1	2
5	2	1	2
4	2	1	2
4	2	1	2
4	2	1	2
4	2	1	2
4	2	1	2
4	2	1	2
4	2	1	2
4	2	1	2
4	2	1	2
4	2	1	2
4	2	1	2
4	2	1	2
4	2	1	2
4	2	1	2
4	2	1	2
4	2	1	2
4	2	1	1
4	2	1	2
3	3	1	2
3	3	1	2
3	3	1	2
3	3	1	2
3	3	1	3
3	3	1	2
3	3	1	2
3	3	1	1
3	3	1	2
3	3	1	1
3	3	1	1
3	3	1	1
3	3	1	1
3	3	1	2
3	3	1	2
3	3	1	2
3	3	1	2
3	3	1	2
3	3	1	2
2	3	1	2
2	3	1	3
2	3	1	2
2	3	1	2
2	3	1	2
2	3	1	1
2	3	1	1
1	3	1	1
1	3	1	3
1	3	1	3
1	3	1	2
1	3	1	1
1	3	1	1
1	3	1	1
1	3	1	1
1	3	1	1
1	3	1	1
6	3	1	2
6	3	1	2
6	3	1	2
6	3	1	2
6	3	1	2
6	3	1	2
6	3	1	2
6	3	1	2
6	3	1	2
6	3	1	2
6	3	1	2
5	3	1	2
5	3	1	3
5	3	1	3
5	3	1	1
5	3	1	1
5	3	1	2
5	3	1	1
5	3	1	1
5	3	1	1
5	3	1	1
5	3	1	2
5	3	1	1
4	3	1	2
4	3	1	2
4	3	1	2
4	3	1	2
4	3	1	2
4	3	1	2
4	3	1	2
3	1	2	1
3	1	2	1
3	1	2	1
3	1	2	1
3	1	2	1
3	1	2	1
3	1	2	1
3	1	2	1
3	1	2	1
3	1	2	1
3	1	2	1
3	1	2	1
3	1	2	1
3	1	2	1
3	1	2	1
3	1	2	1
3	1	2	1
3	1	2	1
3	1	2	1
3	1	2	1
3	1	2	1
3	1	2	1
3	1	2	1
3	1	2	1
3	1	2	1
3	1	2	1
3	1	2	1
3	1	2	1
3	1	2	1
3	1	2	1
3	1	2	1
3	1	2	1
3	1	2	1
3	1	2	1
3	1	2	1
3	1	2	1
3	1	2	1
3	1	2	1
3	1	2	1
3	1	2	1
3	1	2	1
3	1	2	1
3	1	2	1
3	1	2	1
3	1	2	1
3	1	2	1
3	1	2	1
3	1	2	1
3	1	2	1
3	1	2	1
3	1	2	1
3	1	2	1
3	1	2	1
3	1	2	1
3	1	2	1
3	1	2	1
3	1	2	1
3	1	2	1
3	1	2	1
3	1	2	1
3	1	2	1
3	1	2	1
3	1	2	1
3	1	2	1
3	1	2	1
3	1	2	1
3	1	2	1
3	1	2	1
3	1	2	1
3	1	2	1
3	1	2	1
3	1	2	1
3	1	2	1
3	1	2	1
3	1	2	1
3	1	2	1
3	1	2	1
3	1	2	1
3	1	2	1
3	1	2	1
3	1	2	1
3	1	2	1
3	1	2	1
3	1	2	1
3	1	2	1
3	1	2	1
3	1	2	1
3	1	2	1
3	1	2	1
3	1	2	1
3	1	2	1
3	1	2	1
3	1	2	1
3	1	2	1
3	1	2	1
3	1	2	1
3	1	2	1
3	1	2	1
3	1	2	1
3	1	2	1
3	1	2	1
3	1	2	1
3	1	2	1
3	1	2	1
3	1	2	1
3	1	2	1
3	1	2	1
3	1	2	1
3	1	2	1
3	1	2	1
3	1	2	1
3	1	2	1
3	1	2	1
3	1	2	1
3	1	2	1
3	1	2	1
3	1	2	1
3	1	2	1
3	1	2	1
3	1	2	1
3	1	2	1
3	1	2	1
3	1	2	1
3	1	2	1
3	1	2	1
3	1	2	1
3	1	2	1
3	1	2	1
3	1	2	1
3	1	2	1
3	1	2	1
3	1	2	1
3	1	2	1
3	1	2	1
3	1	2	1
3	1	2	1
3	1	2	1
3	1	2	1
3	1	2	1
3	1	2	1
3	1	2	1
3	1	2	1
3	1	2	1
3	1	2	1
3	1	2	1
3	1	2	1
3	1	2	1
3	1	2	1
3	1	2	1
3	1	2	1
3	1	2	1
3	1	2	1
3	1	2	1
3	1	2	1
3	1	2	1
3	1	2	1
3	1	2	1
3	1	2	1
3	1	2	1
3	1	2	1
3	1	2	1
3	1	2	1
3	1	2	1
3	1	2	1
3	1	2	1
3	1	2	1
3	1	2	1
3	1	2	1
3	1	2	1
3	1	2	1
3	1	2	1
3	1	2	1
3	1	2	1
3	1	2	1
3	1	2	1
3	1	2	1
3	1	2	1
3	1	2	1
3	1	2	1
3	1	2	1
3	1	2	1
3	1	2	1
3	1	2	1
3	1	2	1
3	1	2	1
3	1	2	1
3	1	2	1
3	1	2	1
3	1	2	1
3	1	2	1
3	1	2	1
3	1	2	1
3	1	2	1
3	1	2	1
3	1	2	1
3	1	2	1
3	1	2	1
3	1	2	1
3	1	2	1
3	1	2	1
3	1	2	1
3	1	2	1
3	1	2	1
3	1	2	1
3	1	2	1
3	1	2	1
3	1	2	1
3	1	2	1
3	1	2	1
3	1	2	1
3	1	2	1
3	1	2	1
3	1	2	1
3	1	2	1
3	1	2	1
3	1	2	1
3	1	2	1
3	1	2	1
3	1	2	1
3	1	2	1
3	1	2	1
3	1	2	1
3	1	2	1
3	1	2	1
3	1	2	1
3	1	2	1
3	1	2	1
3	1	2	1
3	1	2	1
3	1	2	1
3	1	2	1
3	1	2	1
3	1	2	1
3	1	2	1
3	1	2	1
3	1	2	1
3	1	2	1
3	1	2	1
3	1	2	1
3	1	2	1
3	1	2	1
3	1	2	1
3	1	2	1
3	1	2	1
3	1	2	1
3	1	2	1
3	1	2	1
3	1	2	1
3	1	2	1
3	1	2	1
3	1	2	1
3	1	2	1
3	1	2	1
3	1	2	1
3	1	2	1
3	1	2	1
3	1	2	1
3	1	2	1
3	1	2	1
3	1	2	1
3	1	2	1
3	1	2	1
3	1	2	1
3	1	2	1
3	1	2	1
3	1	2	1
3	1	2	1
3	1	2	1
3	1	2	1
3	1	2	1
3	1	2	1
3	1	2	1
3	1	2	1
3	1	2	1
3	1	2	1
3	1	2	1
3	1	2	1
3	1	2	1
3	1	2	1
3	1	2	1
3	1	2	1
3	1	2	1
3	1	2	1
3	1	2	1
3	1	2	1
3	1	2	1
3	1	2	1
3	1	2	1
3	1	2	1
3	1	2	1
3	1	2	1
3	1	2	1
3	1	2	1
3	1	2	1
3	1	2	1
3	1	2	1
3	1	2	1
3	1	2	1
3	1	2	1
3	1	2	1
3	1	2	1
3	1	2	1
3	1	2	1
3	1	2	1
3	1	2	1
3	1	2	1
3	1	2	1
3	1	2	1
3	1	2	1
3	1	2	1
3	1	2	1
3	1	2	1
3	1	2	1
3	1	2	1
3	1	2	1
3	1	2	1
3	1	2	1
3	1	2	1
3	1	2	1
3	1	2	1
3	1	2	1
2	1	2	3
2	1	2	3
2	1	2	1
2	1	2	1
2	1	2	1
2	1	2	1
2	1	2	1
2	1	2	1
2	1	2	1
2	1	2	1
2	1	2	1
2	1	2	1
2	1	2	1
2	1	2	1
2	1	2	1
2	1	2	1
2	1	2	1
2	1	2	1
2	1	2	1
2	1	2	1
2	1	2	1
2	1	2	1
2	1	2	1
2	1	2	1
2	1	2	1
2	1	2	1
2	1	2	1
2	1	2	1
2	1	2	1
2	1	2	1
2	1	2	1
2	1	2	1
2	1	2	1
2	1	2	1
2	1	2	1
2	1	2	1
2	1	2	1
2	1	2	1
2	1	2	1
2	1	2	1
2	1	2	1
2	1	2	1
2	1	2	1
2	1	2	1
2	1	2	1
2	1	2	1
2	1	2	1
2	1	2	1
2	1	2	1
2	1	2	1
2	1	2	1
2	1	2	1
2	1	2	1
2	1	2	1
2	1	2	1
2	1	2	1
2	1	2	1
2	1	2	1
2	1	2	1
2	1	2	1
2	1	2	1
2	1	2	1
2	1	2	1
2	1	2	1
2	1	2	1
2	1	2	1
2	1	2	1
2	1	2	1
2	1	2	1
2	1	2	1
2	1	2	1
2	1	2	1
2	1	2	1
2	1	2	1
2	1	2	1
2	1	2	1
2	1	2	1
2	1	2	1
2	1	2	1
2	1	2	1
2	1	2	1
2	1	2	1
2	1	2	1
2	1	2	1
2	1	2	1
2	1	2	1
2	1	2	1
2	1	2	1
2	1	2	1
2	1	2	1
2	1	2	1
2	1	2	1
2	1	2	1
2	1	2	1
2	1	2	1
2	1	2	1
2	1	2	1
2	1	2	1
2	1	2	1
2	1	2	1
2	1	2	1
2	1	2	1
2	1	2	1
2	1	2	1
2	1	2	1
2	1	2	1
2	1	2	1
2	1	2	1
2	1	2	1
2	1	2	1
2	1	2	1
2	1	2	1
2	1	2	1
2	1	2	1
2	1	2	1
2	1	2	1
2	1	2	1
2	1	2	1
2	1	2	1
2	1	2	1
2	1	2	1
2	1	2	1
2	1	2	1
2	1	2	1
2	1	2	1
2	1	2	1
2	1	2	1
2	1	2	1
2	1	2	1
2	1	2	1
2	1	2	1
2	1	2	1
2	1	2	1
2	1	2	1
2	1	2	1
2	1	2	1
2	1	2	1
2	1	2	1
2	1	2	1
2	1	2	1
2	1	2	1
2	1	2	1
2	1	2	1
2	1	2	1
2	1	2	1
2	1	2	1
2	1	2	1
2	1	2	1
2	1	2	1
2	1	2	1
2	1	2	1
2	1	2	1
2	1	2	1
2	1	2	1
2	1	2	1
2	1	2	1
2	1	2	1
2	1	2	1
2	1	2	1
2	1	2	1
2	1	2	1
2	1	2	1
2	1	2	1
2	1	2	1
2	1	2	1
2	1	2	1
2	1	2	1
2	1	2	1
2	1	2	1
2	1	2	1
2	1	2	1
2	1	2	1
2	1	2	1
2	1	2	1
2	1	2	1
2	1	2	1
2	1	2	1
2	1	2	1
2	1	2	1
2	1	2	1
2	1	2	1
2	1	2	1
2	1	2	1
2	1	2	1
2	1	2	1
2	1	2	1
2	1	2	1
2	1	2	1
2	1	2	1
2	1	2	1
2	1	2	1
2	1	2	1
2	1	2	1
2	1	2	1
2	1	2	1
2	1	2	1
2	1	2	1
2	1	2	1
2	1	2	1
2	1	2	1
2	1	2	1
2	1	2	1
2	1	2	1
2	1	2	1
2	1	2	1
2	1	2	1
2	1	2	1
2	1	2	1
2	1	2	1
2	1	2	1
2	1	2	1
2	1	2	1
2	1	2	1
2	1	2	1
2	1	2	1
2	1	2	1
2	1	2	1
2	1	2	1
2	1	2	1
2	1	2	1
2	1	2	1
2	1	2	1
2	1	2	1
2	1	2	1
2	1	2	1
2	1	2	1
2	1	2	1
2	1	2	1
2	1	2	1
2	1	2	1
2	1	2	1
2	1	2	1
2	1	2	1
2	1	2	1
2	1	2	1
2	1	2	1
2	1	2	1
2	1	2	1
2	1	2	1
2	1	2	1
2	1	2	1
2	1	2	1
2	1	2	1
2	1	2	1
2	1	2	1
2	1	2	1
2	1	2	1
2	1	2	1
2	1	2	1
2	1	2	1
2	1	2	1
2	1	2	1
2	1	2	1
2	1	2	1
2	1	2	1
2	1	2	1
2	1	2	1
2	1	2	1
2	1	2	1
2	1	2	1
2	1	2	1
2	1	2	1
2	1	2	1
2	1	2	1
2	1	2	1
2	1	2	1
2	1	2	1
2	1	2	1
2	1	2	1
2	1	2	1
2	1	2	1
2	1	2	1
2	1	2	1
2	1	2	1
2	1	2	1
2	1	2	1
2	1	2	1
2	1	2	1
2	1	2	1
2	1	2	1
2	1	2	1
2	1	2	1
2	1	2	1
2	1	2	1
2	1	2	1
2	1	2	1
2	1	2	1
2	1	2	1
2	1	2	1
2	1	2	1
2	1	2	1
2	1	2	1
2	1	2	1
2	1	2	1
2	1	2	1
2	1	2	1
2	1	2	1
2	1	2	1
2	1	2	1
2	1	2	1
2	1	2	1
2	1	2	1
2	1	2	1
2	1	2	1
2	1	2	1
2	1	2	1
2	1	2	1
2	1	2	1
2	1	2	1
2	1	2	1
2	1	2	1
2	1	2	1
2	1	2	1
2	1	2	1
2	1	2	1
2	1	2	1
2	1	2	1
2	1	2	1
2	1	2	1
2	1	2	1
2	1	2	1
2	1	2	1
2	1	2	1
2	1	2	1
2	1	2	1
2	1	2	1
2	1	2	1
2	1	2	1
2	1	2	1
2	1	2	1
2	1	2	1
2	1	2	1
2	1	2	1
2	1	2	1
2	1	2	1
2	1	2	1
2	1	2	1
2	1	2	1
2	1	2	1
2	1	2	1
2	1	2	1
2	1	2	1
2	1	2	1
2	1	2	1
2	1	2	1
2	1	2	1
2	1	2	1
2	1	2	1
2	1	2	1
2	1	2	1
2	1	2	1
2	1	2	1
2	1	2	1
2	1	2	1
2	1	2	1
2	1	2	1
2	1	2	1
2	1	2	1
2	1	2	1
2	1	2	1
2	1	2	1
2	1	2	1
2	1	2	1
2	1	2	1
2	1	2	1
2	1	2	1
2	1	2	1
2	1	2	1
2	1	2	1
2	1	2	1
2	1	2	1
2	1	2	1
2	1	2	1
2	1	2	1
2	1	2	1
2	1	2	1
2	1	2	1
2	1	2	1
2	1	2	1
2	1	2	1
2	1	2	1
2	1	2	1
2	1	2	1
2	1	2	1
2	1	2	1
2	1	2	1
2	1	2	1
2	1	2	1
2	1	2	1
2	1	2	1
2	1	2	1
2	1	2	1
2	1	2	1
2	1	2	1
2	1	2	1
2	1	2	1
2	1	2	1
2	1	2	1
2	1	2	1
2	1	2	1
2	1	2	1
2	1	2	1
2	1	2	1
2	1	2	1
2	1	2	1
2	1	2	1
2	1	2	1
2	1	2	1
2	1	2	1
2	1	2	1
2	1	2	1
2	1	2	1
2	1	2	1
2	1	2	1
2	1	2	1
2	1	2	1
2	1	2	1
2	1	2	1
2	1	2	1
2	1	2	1
2	1	2	1
2	1	2	1
2	1	2	1
2	1	2	1
2	1	2	1
2	1	2	1
2	1	2	1
2	1	2	1
2	1	2	1
2	1	2	1
2	1	2	1
2	1	2	1
2	1	2	1
2	1	2	1
2	1	2	1
2	1	2	1
2	1	2	1
2	1	2	1
2	1	2	1
2	1	2	1
2	1	2	1
2	1	2	1
2	1	2	1
2	1	2	1
2	1	2	1
2	1	2	1
2	1	2	1
2	1	2	1
2	1	2	1
2	1	2	1
2	1	2	1
2	1	2	1
2	1	2	1
2	1	2	1
2	1	2	1
2	1	2	1
2	1	2	1
2	1	2	1
2	1	2	1
2	1	2	1
2	1	2	1
2	1	2	1
2	1	2	1
2	1	2	1
2	1	2	1
2	1	2	1
2	1	2	1
2	1	2	1
2	1	2	1
2	1	2	1
2	1	2	1
2	1	2	1
2	1	2	1
2	1	2	1
2	1	2	1
2	1	2	1
2	1	2	1
2	1	2	1
2	1	2	1
2	1	2	1
2	1	2	1
2	1	2	1
2	1	2	1
2	1	2	1
2	1	2	1
2	1	2	1
2	1	2	1
2	1	2	1
2	1	2	1
2	1	2	1
2	1	2	1
2	1	2	1
2	1	2	1
2	1	2	1
2	1	2	1
2	1	2	1
2	1	2	1
2	1	2	1
2	1	2	1
2	1	2	1
2	1	2	1
2	1	2	1
2	1	2	1
2	1	2	1
2	1	2	1
2	1	2	1
2	1	2	1
2	1	2	1
2	1	2	1
2	1	2	1
2	1	2	1
2	1	2	1
2	1	2	1
2	1	2	1
2	1	2	1
2	1	2	1
2	1	2	1
2	1	2	1
2	1	2	1
2	1	2	1
2	1	2	1
2	1	2	1
2	1	2	1
2	1	2	1
2	1	2	1
2	1	2	1
2	1	2	1
2	1	2	1
2	1	2	1
2	1	2	1
2	1	2	1
2	1	2	1
2	1	2	1
2	1	2	1
2	1	2	1
2	1	2	1
2	1	2	1
2	1	2	1
2	1	2	1
2	1	2	1
2	1	2	1
2	1	2	1
2	1	2	1
2	1	2	1
2	1	2	1
2	1	2	1
2	1	2	1
2	1	2	1
2	1	2	1
2	1	2	1
2	1	2	1
2	1	2	1
2	1	2	1
2	1	2	1
2	1	2	1
2	1	2	1
2	1	2	1
2	1	2	1
2	1	2	1
2	1	2	1
2	1	2	1
2	1	2	1
2	1	2	1
2	1	2	1
2	1	2	1
2	1	2	1
2	1	2	1
2	1	2	1
2	1	2	1
2	1	2	1
2	1	2	1
2	1	2	1
2	1	2	1
2	1	2	1
2	1	2	1
2	1	2	1
2	1	2	1
2	1	2	1
2	1	2	1
2	1	2	1
2	1	2	1
2	1	2	1
2	1	2	1
2	1	2	1
2	1	2	1
2	1	2	1
2	1	2	1
2	1	2	1
2	1	2	1
2	1	2	1
2	1	2	1
2	1	2	1
2	1	2	1
2	1	2	1
2	1	2	1
2	1	2	1
2	1	2	1
2	1	2	1
2	1	2	1
2	1	2	1
2	1	2	1
2	1	2	1
2	1	2	1
2	1	2	1
2	1	2	1
2	1	2	1
2	1	2	1
2	1	2	1
2	1	2	1
2	1	2	1
2	1	2	1
2	1	2	1
2	1	2	1
2	1	2	1
2	1	2	1
2	1	2	1
2	1	2	1
2	1	2	1
2	1	2	1
2	1	2	1
2	1	2	1
2	1	2	1
2	1	2	1
2	1	2	1
2	1	2	1
2	1	2	1
2	1	2	1
2	1	2	1
2	1	2	1
2	1	2	1
2	1	2	1
2	1	2	1
2	1	2	1
2	1	2	1
2	1	2	1
2	1	2	1
2	1	2	1
2	1	2	1
2	1	2	1
2	1	2	1
2	1	2	1
2	1	2	1
2	1	2	1
2	1	2	1
2	1	2	1
2	1	2	1
2	1	2	1
2	1	2	1
2	1	2	1
2	1	2	1
2	1	2	1
2	1	2	1
2	1	2	1
2	1	2	1
2	1	2	1
2	1	2	1
2	1	2	1
2	1	2	1
2	1	2	1
2	1	2	1
2	1	2	1
2	1	2	1
2	1	2	1
2	1	2	1
2	1	2	1
2	1	2	1
2	1	2	1
2	1	2	1
2	1	2	1
2	1	2	1
2	1	2	1
2	1	2	1
2	1	2	1
2	1	2	1
2	1	2	1
2	1	2	1
2	1	2	1
2	1	2	1
2	1	2	1
2	1	2	1
2	1	2	1
2	1	2	1
2	1	2	1
2	1	2	1
2	1	2	1
2	1	2	1
2	1	2	1
2	1	2	1
2	1	2	1
2	1	2	1
2	1	2	1
2	1	2	1
2	1	2	1
2	1	2	1
2	1	2	1
2	1	2	1
2	1	2	1
2	1	2	1
2	1	2	1
2	1	2	1
2	1	2	1
2	1	2	1
2	1	2	1
2	1	2	1
2	1	2	1
2	1	2	1
2	1	2	1
2	1	2	1
2	1	2	1
2	1	2	1
2	1	2	1
2	1	2	1
2	1	2	1
2	1	2	1
2	1	2	1
2	1	2	1
2	1	2	1
2	1	2	1
2	1	2	1
2	1	2	1
2	1	2	1
2	1	2	1
2	1	2	1
2	1	2	1
2	1	2	1
2	1	2	1
2	1	2	1
2	1	2	1
2	1	2	1
2	1	2	1
2	1	2	1
2	1	2	1
2	1	2	1
2	1	2	1
2	1	2	1
2	1	2	1
2	1	2	1
2	1	2	1
2	1	2	1
2	1	2	1
2	1	2	1
2	1	2	1
2	1	2	1
2	1	2	1
2	1	2	1
2	1	2	1
2	1	2	1
2	1	2	1
2	1	2	1
2	1	2	1
2	1	2	1
2	1	2	1
2	1	2	1
2	1	2	1
2	1	2	1
2	1	2	1
2	1	2	1
2	1	2	1
2	1	2	1
2	1	2	1
1	1	2	2
1	1	2	2
1	1	2	1
1	1	2	1
1	1	2	1
1	1	2	1
1	1	2	1
1	1	2	1
1	1	2	1
1	1	2	1
1	1	2	1
1	1	2	1
1	1	2	1
1	1	2	1
1	1	2	1
1	1	2	1
1	1	2	1
1	1	2	1
1	1	2	1
1	1	2	1
1	1	2	1
1	1	2	1
1	1	2	1
1	1	2	1
1	1	2	1
1	1	2	1
1	1	2	1
1	1	2	1
1	1	2	1
1	1	2	1
1	1	2	1
1	1	2	1
1	1	2	1
1	1	2	1
1	1	2	1
1	1	2	1
1	1	2	1
1	1	2	1
1	1	2	1
1	1	2	1
1	1	2	1
1	1	2	1
1	1	2	1
1	1	2	1
1	1	2	1
1	1	2	1
1	1	2	1
1	1	2	1
1	1	2	1
1	1	2	1
1	1	2	1
1	1	2	1
1	1	2	1
1	1	2	1
1	1	2	1
1	1	2	1
1	1	2	1
1	1	2	1
1	1	2	1
1	1	2	1
1	1	2	1
1	1	2	1
1	1	2	1
1	1	2	1
1	1	2	1
1	1	2	1
1	1	2	1
1	1	2	1
1	1	2	1
1	1	2	1
1	1	2	1
1	1	2	1
1	1	2	1
1	1	2	1
1	1	2	1
1	1	2	1
1	1	2	1
1	1	2	1
1	1	2	1
1	1	2	1
1	1	2	1
1	1	2	1
1	1	2	1
1	1	2	1
1	1	2	1
1	1	2	1
1	1	2	1
1	1	2	1
1	1	2	1
1	1	2	1
1	1	2	1
1	1	2	1
1	1	2	1
1	1	2	1
1	1	2	1
1	1	2	1
1	1	2	1
1	1	2	1
1	1	2	1
1	1	2	1
1	1	2	1
1	1	2	1
1	1	2	1
1	1	2	1
1	1	2	1
1	1	2	1
1	1	2	1
1	1	2	1
1	1	2	1
1	1	2	1
1	1	2	1
1	1	2	1
1	1	2	1
1	1	2	1
1	1	2	1
1	1	2	1
1	1	2	1
1	1	2	1
1	1	2	1
1	1	2	1
6	1	2	2
6	1	2	2
6	1	2	2
6	1	2	1
6	1	2	1
6	1	2	1
6	1	2	1
6	1	2	1
6	1	2	1
6	1	2	1
6	1	2	1
6	1	2	1
6	1	2	1
6	1	2	1
6	1	2	1
6	1	2	1
6	1	2	1
6	1	2	1
6	1	2	1
6	1	2	1
6	1	2	1
6	1	2	1
6	1	2	1
6	1	2	1
6	1	2	1
6	1	2	1
6	1	2	1
6	1	2	1
6	1	2	1
6	1	2	1
6	1	2	1
6	1	2	1
6	1	2	1
6	1	2	1
6	1	2	1
6	1	2	1
6	1	2	1
6	1	2	1
6	1	2	1
6	1	2	1
6	1	2	1
6	1	2	1
6	1	2	1
6	1	2	1
6	1	2	1
6	1	2	1
6	1	2	1
6	1	2	1
6	1	2	1
6	1	2	1
6	1	2	1
6	1	2	1
6	1	2	1
6	1	2	1
6	1	2	1
6	1	2	1
6	1	2	1
6	1	2	1
6	1	2	1
6	1	2	1
6	1	2	1
6	1	2	1
6	1	2	1
6	1	2	1
6	1	2	1
6	1	2	1
6	1	2	1
6	1	2	1
6	1	2	1
6	1	2	1
6	1	2	1
6	1	2	1
6	1	2	1
6	1	2	1
6	1	2	1
6	1	2	1
6	1	2	1
6	1	2	1
6	1	2	1
6	1	2	1
6	1	2	1
6	1	2	1
6	1	2	1
6	1	2	1
6	1	2	1
6	1	2	1
6	1	2	1
6	1	2	1
6	1	2	1
6	1	2	1
6	1	2	1
6	1	2	1
6	1	2	1
6	1	2	1
6	1	2	1
6	1	2	1
5	1	2	2
5	1	2	1
5	1	2	1
5	1	2	1
5	1	2	1
5	1	2	1
5	1	2	1
5	1	2	1
5	1	2	1
5	1	2	1
5	1	2	1
5	1	2	1
5	1	2	1
5	1	2	1
5	1	2	1
5	1	2	1
5	1	2	1
5	1	2	1
5	1	2	1
5	1	2	1
5	1	2	1
5	1	2	1
5	1	2	1
5	1	2	1
5	1	2	1
5	1	2	1
5	1	2	1
5	1	2	1
5	1	2	1
5	1	2	1
5	1	2	1
5	1	2	1
5	1	2	1
5	1	2	1
5	1	2	1
5	1	2	1
5	1	2	1
5	1	2	1
5	1	2	1
5	1	2	1
5	1	2	1
5	1	2	1
5	1	2	1
5	1	2	1
5	1	2	2
5	1	2	1
5	1	2	1
5	1	2	1
5	1	2	1
5	1	2	1
5	1	2	1
5	1	2	1
5	1	2	1
5	1	2	1
5	1	2	1
5	1	2	1
5	1	2	1
5	1	2	1
5	1	2	1
5	1	2	1
5	1	2	1
5	1	2	1
5	1	2	1
5	1	2	1
5	1	2	1
5	1	2	1
5	1	2	1
5	1	2	1
5	1	2	1
5	1	2	1
5	1	2	1
5	1	2	1
5	1	2	1
5	1	2	1
5	1	2	1
5	1	2	1
5	1	2	1
5	1	2	1
5	1	2	1
5	1	2	1
5	1	2	1
5	1	2	1
5	1	2	1
5	1	2	1
5	1	2	1
5	1	2	1
5	1	2	1
5	1	2	1
5	1	2	1
5	1	2	1
5	1	2	1
5	1	2	1
5	1	2	1
5	1	2	1
5	1	2	1
5	1	2	1
5	1	2	1
5	1	2	1
5	1	2	1
5	1	2	1
5	1	2	1
5	1	2	1
5	1	2	1
5	1	2	1
5	1	2	1
5	1	2	1
5	1	2	1
5	1	2	1
5	1	2	1
5	1	2	1
5	1	2	1
5	1	2	1
5	1	2	1
5	1	2	1
5	1	2	1
5	1	2	1
5	1	2	1
5	1	2	1
5	1	2	1
5	1	2	1
5	1	2	1
5	1	2	1
5	1	2	1
5	1	2	1
5	1	2	1
5	1	2	1
5	1	2	1
5	1	2	1
5	1	2	1
5	1	2	1
5	1	2	1
5	1	2	1
5	1	2	1
5	1	2	1
5	1	2	1
5	1	2	1
5	1	2	1
5	1	2	1
5	1	2	1
5	1	2	1
5	1	2	1
5	1	2	1
5	1	2	1
5	1	2	1
5	1	2	1
5	1	2	1
5	1	2	1
4	1	2	2
4	1	2	1
4	1	2	1
4	1	2	1
4	1	2	1
4	1	2	1
4	1	2	1
4	1	2	1
4	1	2	1
4	1	2	1
4	1	2	1
4	1	2	1
4	1	2	1
4	1	2	1
4	1	2	1
4	1	2	1
4	1	2	1
4	1	2	1
4	1	2	1
4	1	2	1
4	1	2	1
4	1	2	1
4	1	2	1
4	1	2	1
4	1	2	1
4	1	2	1
4	1	2	1
4	1	2	1
4	1	2	1
4	1	2	1
4	1	2	1
4	1	2	1
4	1	2	1
4	1	2	1
4	1	2	1
4	1	2	1
4	1	2	1
4	1	2	1
4	1	2	1
4	1	2	1
4	1	2	1
4	1	2	1
4	1	2	1
4	1	2	1
4	1	2	1
4	1	2	1
4	1	2	1
4	1	2	1
4	1	2	1
4	1	2	1
4	1	2	1
4	1	2	1
4	1	2	1
4	1	2	1
4	1	2	1
4	1	2	1
4	1	2	1
4	1	2	1
4	1	2	1
4	1	2	1
4	1	2	1
4	1	2	1
4	1	2	1
4	1	2	1
4	1	2	1
4	1	2	1
4	1	2	1
4	1	2	1
4	1	2	1
4	1	2	1
4	1	2	1
4	1	2	1
4	1	2	1
4	1	2	1
4	1	2	1
4	1	2	1
4	1	2	1
4	1	2	1
4	1	2	1
4	1	2	1
4	1	2	1
4	1	2	1
4	1	2	1
4	1	2	1
4	1	2	1
4	1	2	1
4	1	2	1
4	1	2	1
4	1	2	1
4	1	2	1
4	1	2	1
4	1	2	1
4	1	2	1
4	1	2	1
4	1	2	1
4	1	2	1
4	1	2	1
4	1	2	1
4	1	2	1
4	1	2	1
4	1	2	1
4	1	2	1
4	1	2	1
4	1	2	1
4	1	2	1
4	1	2	1
4	1	2	1
4	1	2	1
4	1	2	1
4	1	2	1
4	1	2	1
4	1	2	1
4	1	2	1
4	1	2	1
4	1	2	1
4	1	2	1
4	1	2	1
4	1	2	1
4	1	2	1
4	1	2	1
4	1	2	1
4	1	2	1
4	1	2	1
4	1	2	1
4	1	2	1
4	1	2	1
4	1	2	1
4	1	2	1
4	1	2	1
4	1	2	1
4	1	2	1
4	1	2	1
4	1	2	1
4	1	2	1
4	1	2	1
4	1	2	1
4	1	2	1
4	1	2	1
4	1	2	1
4	1	2	1
4	1	2	1
4	1	2	1
4	1	2	1
4	1	2	1
4	1	2	1
4	1	2	1
4	1	2	1
4	1	2	1
4	1	2	1
4	1	2	1
4	1	2	1
4	1	2	1
4	1	2	1
4	1	2	1
4	1	2	1
4	1	2	1
4	1	2	1
4	1	2	1
4	1	2	1
4	1	2	1
4	1	2	1
4	1	2	1
4	1	2	1
4	1	2	1
4	1	2	1
4	1	2	1
4	1	2	1
4	1	2	1
4	1	2	1
4	1	2	1
4	1	2	1
4	1	2	1
4	1	2	1
4	1	2	1
4	1	2	1
4	1	2	1
4	1	2	3
4	1	2	1
4	1	2	1
4	1	2	1
4	1	2	1
4	1	2	1
4	1	2	1
4	1	2	1
4	1	2	1
4	1	2	1
4	1	2	1
4	1	2	1
4	1	2	1
4	1	2	1
4	1	2	1
4	1	2	1
4	1	2	1
4	1	2	1
4	1	2	1
4	1	2	1
4	1	2	1
4	1	2	1
4	1	2	1
4	1	2	1
4	1	2	1
4	1	2	1
4	1	2	1
4	1	2	1
4	1	2	1
4	1	2	1
4	1	2	1
4	1	2	1
4	1	2	1
4	1	2	1
4	1	2	1
4	1	2	1
4	1	2	1
4	1	2	1
4	1	2	1
4	1	2	1
4	1	2	1
4	1	2	1
4	1	2	1
4	1	2	1
4	1	2	1
4	1	2	1
4	1	2	1
4	1	2	1
4	1	2	1
4	1	2	1
4	1	2	1
4	1	2	1
4	1	2	1
4	1	2	1
4	1	2	1
4	1	2	1
4	1	2	1
4	1	2	1
4	1	2	1
4	1	2	1
4	1	2	1
4	1	2	1
4	1	2	1
4	1	2	1
4	1	2	1
4	1	2	1
4	1	2	1
4	1	2	1
4	1	2	1
4	1	2	1
4	1	2	1
4	1	2	1
4	1	2	1
4	1	2	1
4	1	2	1
4	1	2	1
4	1	2	1
4	1	2	1
4	1	2	1
4	1	2	1
4	1	2	1
4	1	2	1
4	1	2	1
3	2	2	2
3	2	2	1
2	2	2	2
2	2	2	1
2	2	2	1
2	2	2	1
2	2	2	1
2	2	2	1
2	2	2	1
1	2	2	2
1	2	2	1
1	2	2	1
1	2	2	1
1	2	2	1
1	2	2	1
1	2	2	1
1	2	2	1
1	2	2	1
1	2	2	1
1	2	2	1
1	2	2	1
1	2	2	1
1	2	2	1
1	2	2	1
1	2	2	1
1	2	2	1
1	2	2	1
1	2	2	1
1	2	2	1
1	2	2	1
1	2	2	1
1	2	2	1
1	2	2	1
1	2	2	1
1	2	2	1
1	2	2	1
1	2	2	1
1	2	2	1
1	2	2	1
1	2	2	1
1	2	2	1
1	2	2	1
1	2	2	1
1	2	2	1
1	2	2	1
1	2	2	1
1	2	2	1
1	2	2	1
1	2	2	1
[truncated: 688 more rows]
